# Supplementary material for: Outlier identification and monitoring of institutional or clinician performance: an overview of statistical methods and application to national audit data
Source: BMC Health Serv Res. 2023 Jan 10;23:23. doi: 10.1186/s12913-022-08995-z (PMC9832645; doi:10.1186/s12913-022-08995-z)
Supplement: Supplementary file 2 — Additional file 2. [file 12913_2022_8995_MOESM2_ESM.txt]

# R functions for the paper "Outlier identification and monitoring of institutional performance: 
overview of methods and application to data on UK cardiac surgery and percutaneous coronary intervention procedures" 

################################################################################################


# 1. Common-mean model (Simple Funnel Plot)

############################################

simple_funnel_plot<-function(data,overdispersion=TRUE, ra=FALSE, plot=TRUE, 
summary=FALSE,wins=0.1,title="Hospital Mortality", xlab="Unit Size", ylab="Proportion (%)"){

# Arguments to enter in function

# data is a dataframe consisting of columns:
# id: the unit identifier
# observed: the observed outcome indicator (0/1)
# predicted: the predicted risk according to a risk model

# ra: risk adjustment is applied (TRUE/FALSE)
# summary: output a table of summary statistics (TRUE/FALSE)
# plot: outout a graph for the outluier process (TRUE/FALSE)

  #Arrange data
  input    <- data
  input$id <- as.factor(as.numeric(as.factor(input$id)))

  y            <- input$observed
  predicted    <- input$predicted
  id           <- input$id
  m            <- length(unique(id))

  #Summaries per id

  uid<-unique(id)
  observed     <- aggregate(input[,'observed'],by = list(input[,'id']), sum)[,2]
  total        <- aggregate(input[,'observed'],by = list(input[,'id']), length)[,2]
  proportion   <- observed/total
  pred         <- aggregate(input[,'predicted'],by = list(input[,'id']), mean)[,2]
  id           <- uid
  expected     <- pred * total
  sigma        <- sqrt(pred * (1 - pred))
  mr           <- observed / expected

  # Crude proportions
  proportion_overall     <- mean(input$observed)
  proportion_overall_var <- proportion_overall*(1-proportion_overall)/total
  proportion_var         <- proportion*(1-proportion)/total

  # Average predicted risk
  pred_overall <- mean(input$predicted,na.rm=TRUE)
  pred_var     <- pred*(1-pred)/total

  #Risk-adjsuted proportions
  proportion_ra         <- proportion/pred*proportion_overall
  proportion_var_ra     <- proportion_ra*(1-proportion_ra)/total
  proportion_overall_ra <- (sum(y)/sum(predicted))*proportion_overall
  proportion_overall_ra_var <- proportion_overall_ra*(1-proportion_overall_ra)/total

  #################


  # Draw Simple funnel

  ####################

  #Crude mortality

  n<-seq(min(total)-10, round(max(total)+max(total)/10),1)

  if (ra==TRUE){
    theta   <- proportion_overall_ra
    theta_i <- proportion_ra} else {

      theta   <- proportion_overall
      theta_i <- proportion}


  phi<-1
  if (overdispersion==TRUE) {
    zwin <- (theta_i-theta)/sqrt(theta*(1-theta)/total)
    if (wins>0){
    cuts <- seq(0,1,wins)
    q_l  <- quantile(zwin,p=cuts)[2];q_l
    q_u  <- quantile(zwin,p=seq(0,1,wins))[length(cuts)-1];q_u
    zwin[zwin<q_l]=q_l;    zwin[zwin>q_u]=q_u;
    }
    phi=sum(zwin^2)/m
    phi
  }


  #95% Prediction limits
  ucl95<-theta+qnorm(0.975)*sqrt(phi*theta*(1-theta)/n)
  lcl95<-theta-qnorm(0.975)*sqrt(phi*theta*(1-theta)/n)

  #99.8% Control limits
  ucl998<-theta+qnorm(0.999)*sqrt(phi*theta*(1-theta)/n)
  lcl998<-theta-qnorm(0.999)*sqrt(phi*theta*(1-theta)/n)


  z <- (theta_i-theta)/sqrt(phi*theta*(1-theta)/total)

  pvalue <- 1-pnorm(z)

  result<-rep("Normal", m)
  result[pvalue<0.025]="Alert"
  result[pvalue>1-0.025]="Lower than expected"
  result[pvalue<0.001]="Alarm"
  result[pvalue>1-0.001]="Significantly lower than expected"


  result                  <- rep(0, m)
  result[pvalue<0.025]    <- 1
  result[pvalue>1-0.025]  <- -1
  result[pvalue<0.001]    <- 2
  result[pvalue>1-0.001]  <- -2


  val_lab(result) = num_lab("
            -2 Sig. Lower than expected
            -1 Lower than expected
             0 Normal
             1 Alert
             2 Alarm
")

  col <-rep("black", m)
  col[abs(result)==1]   <- "blue"
  col[abs(result)==2]   <- "red"

  # categorise using p-values
  cat <- case_when(pvalue<0.001 ~ "alarm", pvalue>0.999 ~ "alarm",
                   pvalue<0.025 ~ "alert", pvalue>0.975 ~ "alert",
                   TRUE ~ "normal")
  status <- case_when(cat=="alarm" ~ "2",
                        cat=="alert" ~ "1",
                        TRUE ~ "0")


  cat <- case_when(pvalue>0.999 ~ "Substantially better \n than expected",
                   pvalue<0.001 ~ "Alarm",
                   pvalue>0.975 ~ "Better than \nexpected",
                   pvalue<0.025 ~ "Alert",
                   TRUE ~ "Normal")


  status <- case_when(cat=="Alarm" ~ "2",
                      cat=="Alert" ~ "1",
                      cat=="Better than \nexpected" ~ "-1",
                      cat=="Substantially better \n than expected" ~ "-2",
                      TRUE ~ "0")

  name<-rep("", length(total))
  name[status!="0"]=uid[status!="0"]


  D<-data.frame(total,theta_i,status, name)

  D<-data.frame(expected,mr,status, cat, name)

  mycolours <- brewer.pal(5,"Set1")
  mycolours[1]="#E41A1C"
  mycolours[2]="#9932CC"
  mycolours[3]="#377EB8"
  mycolours[4]="#000001"
  mycolours[5]="#008000"


  D$status2<-as.character(D$cat)
  D$status2[1:5]<-c("Alert","Alarm","Better than \nexpected","Normal","Substantially better \n than expected")
  D$status2<-as.factor(D$status2)
  names(mycolours) <- levels(D$status2)
  #names(mycolours) <- levels(forforest_new2$result)
  mycolours

  colScale <- scale_colour_manual(name = "Outlier Status",values = mycolours)


# Plot funnel

  D2<-data.frame(n,ucl95,lcl95,ucl998,lcl998)

  plot_funnel <- ggplot(D,aes(total,theta_i)) + labs(x=xlab, y=ylab) +
    geom_point(shape=19, aes(color=cat)) +
    #scale_color_manual(values=c("black","blue","red"), labels=c("Normal","Alert","Alarm")) +
     geom_hline(yintercept=theta, linetype="dashed") +
    geom_line(D2, mapping=aes(y=ucl95, x=n), linetype="dashed", color="blue") +
    geom_line(D2, mapping=aes(y=lcl95, x=n), linetype="dashed", color="blue") +
    geom_line(D2, mapping=aes(y=ucl998, x=n), linetype="dotted", color="red") +
    geom_line(D2, mapping=aes(y=lcl998, x=n), linetype="dotted",color="red") +
    theme_bw() +
    ggtitle(title) +
    theme(plot.title = element_text(hjust = 0.5)) +
    #theme(plot.title = element_text(hjust = 0.5, face="bold")) +
    scale_y_continuous(labels = scales::percent) +
    labs(colour="Outlier Status",size=12) +
    #geom_text(aes(label=name),hjust=-0.5, vjust=-0.5,size=4)+
    geom_text_repel(aes(label=name))+
    theme(axis.text=element_text(size=12))+
    theme(axis.title=element_text(size=12))+
    theme(legend.title = element_text(size = 12),
          legend.text = element_text( size = 12)) +colScale

  plot_funnel

  out <-data.frame(uid, total, observed, expected, mr, proportion,proportion_var,proportion_overall, proportion_ra, proportion_var_ra, proportion_overall_ra, pred, pred_var, pred_overall,result, pvalue)
  out <-out[,c('uid', 'total', 'observed', 'expected', 'mr', 'proportion', 'proportion_ra','pvalue', 'result' )]
  if (summary==TRUE) View(out)
  if (plot==TRUE) print(plot_funnel)

  return(out)


}
 
##################################################################################################


# 2. Normal Poisson model

#######################

normal_poisson_plot <- function(data, se="diag", summary=FALSE, plot=TRUE,title="Normal-Poisson model - Unit level data", ylab="log(Observed/Expected)", xlab="Expected"){


# Arguments to enter in function

# data is a dataframe consisting of columns:
# id: the unit identifier
# observed: the observed outcome indicator (0/1)
# predicted: the predicted risk according to a risk model

# ra: risk adjustment is applied (TRUE/FALSE)
# summary: output a table of summary statistics (TRUE/FALSE)
# plot: outout a graph for the outluier process (TRUE/FALSE)
# se: stnadrd error to be used (default: se="diag"). Option: se="comp"


  #Arrange data
  input <- data
  input$id <- as.factor(as.numeric(as.factor(input$id)))
   y                    <- input$observed
   predicted            <- input$predicted
  #y[input$observed==0] <- 1
  #y[input$observed==1] <- 0
  completeness         <- input$completeness
  #predicted            <- 1-input$predicted
  #input$observed       <- y
  #input$predicted      <- predicted
  id                   <- input$id
  m                    <- length(unique(id))

  #Summaries per id

  uid<-unique(id)
  observed     <- aggregate(input[,'observed'],by=list(input[,'id']),sum)[,2]
  total        <- aggregate(input[,'observed'],by=list(input[,'id']),length)[,2]
  proportion   <- observed/total
  pred         <- aggregate(input[,'predicted'],by=list(input[,'id']),mean)[,2]
  id           <- uid
  expected     <- pred*total
  sigma        <- sqrt(pred*(1-pred))

  observed[observed==0]=0.5
  mr           <- observed/expected


  ######################


  # Crude proportions
  proportion_overall     <- mean(input$observed)
  proportion_overall_var <- proportion_overall*(1-proportion_overall)/total
  proportion_var         <- proportion*(1-proportion)/total

  # Average predicted risk [need that?]
  pred_overall <- mean(input$predicted,na.rm=TRUE)
  pred_var     <- pred*(1-pred)/total

  #Risk-adjusted proportions
  proportion_ra         <- proportion/pred*proportion_overall
  proportion_var_ra     <- proportion_ra*(1-proportion_ra)/total
  proportion_overall_ra <- (sum(y)/sum(predicted))*proportion_overall
  proportion_overall_ra_var <- proportion_overall_ra*(1-proportion_overall_ra)/total

  #####################################################################################

  #Jones implementation

  # The variance is assumed to be known and equal to 1/E
  # The performance indicator is the log-mortality ratio: y=log(O/E)
  # m is the number of hospitals

  sigma2 <-  1/expected
  a      <-  1/sigma2
  y      <-  log(mr)

  # Calculate tau2

  yomega <- sum(y*a)/sum(a)

  numer <- sum(a*(y-yomega)^2)-(m-1)
  denom <- sum(a)-sum(a^2)/sum(a)
  tau2  <- max(0,numer/denom)

  omega <- tau2/(tau2+sigma2)
  mu    <- sum(omega*y)/sum(omega)
  rho   <- tau2/(tau2+mean(sigma2))
  sigma2_bar <- mean(sigma2)

  tau2; sigma2_bar ; rho

  theta_hat= omega*y + (1-omega)*mu


  #############################

  # Diagnostic standard error

  #For theta_hat:
  diag_se <- sqrt (omega* tau2)

  # Test statistic using the diagnostic standard error
  # following Equation (9) of Jones(2011), page 157.
  z_diag <- (theta_hat-mu)/diag_se
  # Or, equivalently:
  #z_diag <- (y-mu)/sqrt(tau2+sigma2)

  pvalue_diag <- 1-pnorm(z_diag)
  mr <- exp(y)
  sort(pvalue_diag)

  #############################

  # Comparative  standard error

  #For theta_hat:
  comp_se <- sqrt (omega* tau2)
  #comp_hl_se <- sqrt(sigma2/omega)

  z_comp <- (theta_hat-mu)/comp_se
  # Or, equivalently:
  z_comp <- (y-mu)/comp_se
  z_comp <- (y-mu)/sqrt(sigma2/omega)

  pvalue_comp <- 1- pnorm(z_comp)

  result_comp                       <- rep(0, m)
  result_comp[pvalue_comp<0.025]    <- 1
  result_comp[pvalue_comp>1-0.025]  <- -1
  result_comp[pvalue_comp<0.001]    <- 2
  result_comp[pvalue_comp>1-0.001]  <- -2

  col_comp <-rep("black", m)
  col_comp[abs(result_comp)==1]   <- "blue"
  col_comp[abs(result_comp)==2]   <- "red"


  result_diag                       <-  rep(0, m)
  result_diag[pvalue_diag<0.025]    <-  1
  result_diag[pvalue_diag>1-0.025]  <- -1
  result_diag[pvalue_diag<0.001]    <-  2
  result_diag[pvalue_diag>1-0.001]  <- -2

  col_diag <-rep("black", m)
  col_diag[abs(result_diag)==1]   <- "blue"
  col_diag[abs(result_diag)==2]   <- "red"


  #Plots

  if (se=="diag"){

    #Graph for diagnostic

    # Expected number of events for the graph
    e <- seq(1,max(expected)+max(expected)/10,1)
    b<-1

    # Confidence limits
    # Get the limits for the log(MR) and exponentiate
    # The standard errors are for y and not for theta - Not sure about that

    ucl95  <- exp( mu + qnorm (1-0.025/b)* sqrt( 1/e + tau2 ) )
    lcl95  <- exp( mu - qnorm (1-0.025/b)* sqrt( 1/e + tau2 ) )
    ucl998 <- exp( mu + qnorm (1-0.001/b)* sqrt( 1/e + tau2 ) )
    lcl998 <- exp( mu - qnorm (1-0.001/b)* sqrt( 1/e + tau2 ) )
    
    ucl95  <-  mu + qnorm (1-0.025/b)* sqrt( 1/e + tau2 ) 
    lcl95  <-  mu - qnorm (1-0.025/b)* sqrt( 1/e + tau2 ) 
    ucl998 <-  mu + qnorm (1-0.001/b)* sqrt( 1/e + tau2 ) 
    lcl998 <-  mu - qnorm (1-0.001/b)* sqrt( 1/e + tau2 ) 

    FDR=FALSE

    ylim <- c(-3,2.5)
    xlim <- c(0,max(expected))


    #plot (e,rep(exp(mu),length(e)),lty=1, main=title, ylim=ylim,ylab=ylab, xlab=xlab, type="n")

    #points ( expected, mr, pch=16,ylim=ylim, xlim=xlim  )
    #lines (e,rep(exp(mu), length(e)),lty=2, ylim=ylim, xlim=xlim)
    #lines (e,ucl95,  lty=2, col="blue")
    #lines (e,lcl95,  lty=2, col="blue")
    #lines (e,ucl998, lty=2, col="red")
    #lines (e,lcl998, lty=2, col="red")
    #points(expected,mr, pch=16, col=col_diag)
    #legend(quantile(expected,p=0.95),0.9*ylim[2],lty=c(0,2,2), col=c("black","red","blue"),legend=c("Prediction limits\n","95%","99.8%"))

    #if (length(expected[abs(result_diag)==1])>0) text(expected[abs(result_diag)==1],mr[abs(result_diag)==1], labels=uid[abs(result_diag)==1], col="blue",cex= 0.7, pos=3)
    #if (length(expected[abs(result_diag)==2])>0) text(expected[abs(result_diag)==2],mr[abs(result_diag)==2], labels=uid[abs(result_diag)==2], col="red",cex= 0.7, pos=3)


    # categorise using p-values
    cat <- case_when(pvalue_diag>0.999 ~ "Substantially better \nthan expected",
                     pvalue_diag<0.001 ~ "Alarm",
                     pvalue_diag>0.975 ~ "Better than \nexpected",
                     pvalue_diag<0.025 ~ "Alert",
                     TRUE ~ "Normal")

    status <- case_when(cat=="Alarm" ~ "2",
                        cat=="Alert" ~ "1",
                        cat=="Better than \nexpected" ~ "-1",
                        cat=="Substantially better \nthan expected" ~ "-2",
                        TRUE ~ "0")

    name<-rep("", length(total))
    name[status!="0"]=uid[status!="0"]


    D<-data.frame(expected,mr,status, cat, name)
    D<-data.frame(expected,y,status, cat, name)
    

    mycolours <- brewer.pal(5,"Set1")
    mycolours[1]="#E41A1C"
    mycolours[2]="#9932CC"
    mycolours[3]="#377EB8"
    mycolours[4]="#000001"
    mycolours[5]="#008000"


    D$status2<-as.character(D$cat)
    D$status2[1:5]<-c("Alert","Alarm","Better than \nexpected","Normal","Substantially better \nthan expected")
    D$status2<-as.factor(D$status2)
    names(mycolours) <- levels(D$status2)
    #names(mycolours) <- levels(forforest_new2$result)
    mycolours

    colScale <- scale_colour_manual(name = "Outlier Status",values = mycolours)


    D2<-data.frame(e,ucl95,lcl95,ucl998,lcl998)

    plot_funnel_jones <- ggplot(D,aes(expected,y)) + labs(x=xlab, y=ylab) +
      geom_point(aes(color=cat)) +
      geom_point(shape = 19, aes(color=cat)) +
      #scale_color_manual(values=c("blue","green","black","purple", "red"), labels=c("Better than \nexpected","Substantially Better than \nexpected","Normal","Alarm","Alert")) +
      geom_hline(yintercept=mu, linetype="dashed") +
      geom_line(D2, mapping=aes(y=ucl95, x=e), linetype="dashed", color="blue") +
      geom_line(D2, mapping=aes(y=lcl95, x=e), linetype="dashed", color="blue") +
      geom_line(D2, mapping=aes(y=ucl998, x=e), linetype="dotted", color="red") +
      geom_line(D2, mapping=aes(y=lcl998, x=e), linetype="dotted",color="red") +
      ggtitle(title) +
      theme_bw() +
      theme(plot.title = element_text(hjust = 0.5)) +
      labs(colour="Outlier Status")+
      ylim(ylim)+
      geom_text(aes(label=name),hjust=-0.5, vjust=-0.5,size=4)+
      theme(axis.text=element_text(size=12))+
      theme(axis.title=element_text(size=12))+
      theme(legend.title = element_text(size = 12),
            legend.text = element_text( size = 12)) + colScale

    out <-data.frame(uid, total, observed, expected, mr, proportion,proportion_var,proportion_overall, proportion_ra, proportion_var_ra, proportion_overall_ra, pred, pred_var, pred_overall,result_diag, pvalue_diag)
    out <-out[,c('uid', 'total', 'observed', 'expected', 'mr', 'proportion', 'proportion_ra','pvalue_diag', 'result_diag' )]

    out$expected<-round(out$expected,2)
    out$mr<-round(out$mr,2)

  }


  if (se=="comp"){

    #Graph for comparative

    e <- seq(1,max(expected)+max(expected)/10,1)
    sigma2e <- 1/e
    sqrt(sigma2e*(tau2+sigma2e)/tau2 )
    b<-1


    ucl95  <- exp (mu + qnorm(1-0.025/b)*sqrt( sigma2e*(tau2+sigma2e)/tau2 )  )
    lcl95  <- exp (mu - qnorm(1-0.025/b)*sqrt( sigma2e*(tau2+sigma2e)/tau2 )  )
    ucl998 <- exp (mu + qnorm(1-0.001/b)*sqrt( sigma2e*(tau2+sigma2e)/tau2 )  )
    lcl998 <- exp (mu - qnorm(1-0.001/b)*sqrt( sigma2e*(tau2+sigma2e)/tau2 )  )

    FDR=FALSE

    title <-  "Random Effects Funnel - Comparative SE (Hospital-Level)"
    ylab  <-  "Observed/Expected"
    xlab  <-  "Expected"
    ylim <- c(0,2*max(y))
    xlim <- c(0,max(expected))


    #plot (e,rep(exp(mu),length(e)),lty=1, main=title, ylim=ylim,ylab=ylab, xlab=xlab, type="n")

    #points ( expected, mr, pch=16,ylim=ylim, xlim=xlim  )
    #lines (e,rep(exp(mu), length(e)),lty=2, ylim=ylim, xlim=xlim)
    #lines (e,ucl95,  lty=2, col="blue")
    #lines (e,lcl95,  lty=2, col="blue")
    #lines (e,ucl998, lty=2, col="red")
    #lines (e,lcl998, lty=2, col="red")
    #points(expected,mr, pch=16, col=col_diag)
    #legend(quantile(expected,p=0.95),0.9*ylim[2],lty=c(0,2,2), col=c("black","red","blue"),legend=c("Prediction limits\n","95%","99.8%"))

    #if (length(expected[abs(result_diag)==1])>0) text(expected[abs(result_diag)==1],mr[abs(result_diag)==1], labels=uid[abs(result_diag)==1], col="blue",cex= 0.7, pos=3)
    #if (length(expected[abs(result_diag)==2])>0) text(expected[abs(result_diag)==2],mr[abs(result_diag)==2], labels=uid[abs(result_diag)==2], col="red",cex= 0.7, pos=3)


    # categorise using p-values
    cat <- case_when(pvalue_comp>0.999 ~ "Substantially Better than \nexpected",
                     pvalue_comp<0.001 ~ "Alarm",
                     pvalue_comp>0.975 ~ "Better than \nexpected",
                     pvalue_comp<0.025 ~ "Alert",
                     TRUE ~ "Normal")

    status <- case_when(cat=="Alarm" ~ "2",
                        cat=="Alert" ~ "1",
                        cat=="Better than \nexpected" ~ "-1",
                        cat=="Substantially Better than \nexpected" ~ "-2",
                        TRUE ~ "0")

    name<-rep("", length(total))
    name[status!="0"]=uid[status!="0"]


    D<-data.frame(expected,mr,status, cat, name)

    mycolours <- brewer.pal(5,"Set1")
    mycolours[1]="#E41A1C"
    mycolours[2]="#984EA3"
    mycolours[3]="#377EB8"
    mycolours[4]="#008000"
    mycolours[5]="#353839"


    D$status2<-as.character(D$cat)
    D$status2[1:5]<-c("Alert","Alarm","Better than \nexpected","Normal","Substantially Better than \nexpected")
    D$status2<-as.factor(D$status2)
    names(mycolours) <- levels(D$status2)
    #names(mycolours) <- levels(forforest_new2$result)
    mycolours

    colScale <- scale_colour_manual(name = "Outlier Status",values = mycolours)


    D2<-data.frame(e,ucl95,lcl95,ucl998,lcl998)

    plot_funnel_jones <- ggplot(D,aes(expected,mr)) + labs(x=xlab, y=ylab) +
      geom_point(aes(color=cat)) +
      geom_point(shape = 19, aes(color=cat)) +
      #scale_color_manual(values=c("blue","green","black","purple", "red"), labels=c("Better than \nexpected","Substantially Better than \nexpected","Normal","Alarm","Alert")) +
      geom_hline(yintercept=exp(mu), linetype="dashed") +
      geom_line(D2, mapping=aes(y=ucl95, x=e), linetype="dashed", color="blue") +
      geom_line(D2, mapping=aes(y=lcl95, x=e), linetype="dashed", color="blue") +
      geom_line(D2, mapping=aes(y=ucl998, x=e), linetype="dotted", color="red") +
      geom_line(D2, mapping=aes(y=lcl998, x=e), linetype="dotted",color="red") +
      ggtitle(title) +
      theme_bw() +
      theme(plot.title = element_text(hjust = 0.5, face="bold")) +
      labs(colour="Outlier Status")+
      ylim(ylim)+
      geom_text(aes(label=name),hjust=-0.5, vjust=-0.5,size=4)+
      theme(axis.text=element_text(size=14))+
      theme(axis.title=element_text(size=14))+
      theme(legend.title = element_text(size = 14),
            legend.text = element_text( size = 14)) +colScale

  }

  if (summary==TRUE) View(out)
  if (plot==TRUE) print(plot_funnel_jones)


  #View(out)

  return(out)
}


################################################################################################

# Logistic random effects model 

#################################

random_effects_plot<- function(data,se="diag", FDR=FALSE, win=FALSE, summary=FALSE, plot=TRUE, fast=FALSE ,xlab="Unit (Size)\n", ylab="Mortality\n",title="Observed and Predicted mortality\n") {

# data is a dataframe consisting of columns:
# id: the unit identifier
# observed: the observed outcome indicator (0/1)
# predicted: the predicted risk according to a risk model
# win: appply winsorisation (TRUE/FALSE)
# summary: output a table of summary statistics (TRUE/FALSE)
# plot: outout a graph for the outluier process (TRUE/FALSE)
# fast: speed up calculations for large datasets


  n_min<-10

  #Arrange data
  input <- data

  input$id <- as.factor(as.numeric(as.factor(input$id)))

  y            <- input$observed
  completeness <- input$completeness
  predicted    <- input$predicted
  id           <- input$id
  m            <- length(unique(id))

  #Summaries per id

  uid<-unique(id)
  observed     <- aggregate(input[,'observed'],by=list(input[,'id']),sum)[,2]
  total        <- aggregate(input[,'observed'],by=list(input[,'id']),length)[,2]
  proportion   <- observed/total
  pred         <- aggregate(input[,'predicted'],by=list(input[,'id']),mean)[,2]
  id           <- uid
  expected     <- pred*total
  sigma        <- sqrt(pred*(1-pred))
  mr           <- observed/expected


  ######################

  # # Tweak for ICC
  #
  # rho <- 0.15
  #
  # # ICC intracluster correlation coefficient
  # sigmau2=(3.29)*rho/(1-rho)
  # sigmau=sqrt(sigmau2)
  #
  # c<-16*sqrt(3)/(15*3.142)
  #
  #
  # #True random effects
  # set.seed(1)
  # utrue <- rnorm(m,0,sigmau)
  #
  # u        <- rep(utrue,total)
  # eta      <- logit(predicted)
  # etau     <- u+eta
  # p        <- 1/(1+exp(-etau))
  # ntot     <-length(p)
  # y        <- rbinom(ntot,1,p)
  # observed <- y
  #
  # id    <-rep(1:m,total)
  # data  <-data.frame(id,observed,predicted)
  # input <-data
  #
  #
  # #Summaries per id
  #
  # uid<-unique(id)
  # observed     <- aggregate(input[,'observed'],by = list(input[,'id']), sum)[,2]
  # total        <- aggregate(input[,'observed'],by = list(input[,'id']), length)[,2]
  # proportion   <- observed/total
  # pred         <- aggregate(input[,'predicted'],by = list(input[,'id']), mean)[,2]
  # id           <- uid
  # expected     <- pred * total
  # sigma        <- sqrt(pred * (1 - pred))
  # mr           <- observed / expected
  # observed[observed==0]=0.5
  # mr           <- observed/expected

  # ###############  end tweak ########


  # Crude proportions
  proportion_overall     <- mean(input$observed)
  proportion_overall_var <- proportion_overall*(1-proportion_overall)/total
  proportion_var         <- proportion*(1-proportion)/total

  # Average predicted risk [need that?]
  pred_overall <- mean(input$predicted,na.rm=TRUE)
  pred_var     <- pred*(1-pred)/total

  #Risk-adjsuted proportions
  proportion_ra         <- proportion/pred*proportion_overall
  proportion_var_ra     <- proportion_ra*(1-proportion_ra)/total
  proportion_overall_ra <- (sum(y)/sum(predicted))*proportion_overall
  proportion_overall_ra_var <- proportion_overall_ra*(1-proportion_overall_ra)/total


  #####################################################################################

  # Fit a random intercepts model

  if (fast==FALSE) {

    glmm <- glmer(observed~(1|id),family = binomial("logit"), data = input,
                  offset = logit(predicted),
                  control=glmerControl(optimizer="bobyqa",optCtrl=list(maxfun=2e5)))} else

             {glmm <- glmer(observed~(1|id),family = binomial("logit"), data = input,
                           offset = logit(predicted),
                           nAGQ=0,
                           control=glmerControl(optimizer = "nloptwrap"))}


#glmm <- glmer(observed~(1|id)+logit(predicted),family = binomial("logit"), data = input)
  #bglmer(observed~(1|id)++logit(predicted),family = binomial("logit"), data = input)

#u2<-as.vector(unlist( ranef(glmm2)[[1]]))
  #u3<-as.vector(unlist( ranef(glmm3)[[1]]))

  #v1<-as.numeric(VarCorr(glmm1))
  #v2<-as.numeric(VarCorr(glmm2))
  #v3<-as.numeric(VarCorr(glmm3))

  #comp_var_1 <-as.vector(unlist(attr( ranef(glmm1, condVar = TRUE)[[1]], "postVar")))
  #comp_var_2 <-as.vector(unlist(attr( ranef(glmm2, condVar = TRUE)[[1]], "postVar")))
  #comp_var_3 <-as.vector(unlist(attr( ranef(glmm3, condVar = TRUE)[[1]], "postVar")))

  #cbind(u1,u2, u3)
  #cbind(comp_var_1/comp_var_2, comp_var_1/comp_var_3 )

  #z1<-u1/sqrt(comp_var_1)
  #z2<-u2/sqrt(comp_var_2)
  #z3<-u3/sqrt(comp_var_3)

  #pz1<-pnorm(z1); pz2<-pnorm(z2);  pz3<-pnorm(z3)

  #View(round(cbind(pz1,pz2,pz3),4))

  # Variance of the random intercept
  sigmau2 <- as.numeric(VarCorr(glmm))
  sigmau  <- sqrt(sigmau2); sigmau

  #Intra-cluster correlation coefficient (ICC)
  icc=sigmau^2/(3.142^2/3+sigmau^2); icc


  # Empirical Bayes estimates of the random intercepts
  u<- as.vector(unlist( ranef(glmm)[[1]]))

  # Comparative standard errors
  comp_var <-as.vector(unlist(attr( ranef(glmm, condVar = TRUE)[[1]], "postVar")))
  comp_se <-sqrt(comp_var)

  #Diagnostic standard errors
  diag_var <- as.numeric(VarCorr(glmm))-as.vector(unlist(attr( ranef(glmm, condVar = TRUE)[[1]], "postVar")))
  diag_se <- sqrt(diag_var)

  #Standardised estimated random effect (by comparative and diagnostic error)
  z_comp<- u/comp_se
  pvalue_comp <- 1 - pnorm(z_comp)
  z_diag<- u/diag_se
  pvalue_diag <- 1 - pnorm(z_diag)


  if (win==TRUE) {

  wins<-pvalue_diag/pvalue_diag-1
  wins<-ifelse(pvalue_diag >= 0.999 | pvalue_diag <= 0.001 , 1, wins) # no warning
  wins<-rep(wins,total)
  input_wins<-input[wins==0,]

  if (fast==FALSE) {

    glmm_wins <- glmer(observed~(1|id),family = binomial("logit"), data = input_wins,
                       offset = logit(predicted),
                       control=glmerControl(optimizer="bobyqa",optCtrl=list(maxfun=2e5)))} else

                       {glmm_wins <- glmer(observed~(1|id),family = binomial("logit"), data = input_wins,
                                           offset = logit(predicted),
                                           nAGQ=0,
                                           control=glmerControl(optimizer = "nloptwrap"))}
  # Variance of the random intercept
  sigmau2_wins <- as.numeric(VarCorr(glmm_wins))

  #Intra-cluster correlation coefficient (ICC)
  icc_wins <- sigmau2_wins/(3.142^2/3+sigmau2_wins); icc_wins; icc


  #Diagnostic standard errors
  diag_var <- as.numeric(VarCorr(glmm_wins))-as.vector(unlist(attr( ranef(glmm, condVar = TRUE)[[1]], "postVar")))
  diag_se  <- sqrt(diag_var)
  z_diag<- u/diag_se
  pvalue_diag <- 1 - pnorm(z_diag)
  }

  result_comp                       <- rep(0, m)
  result_comp[pvalue_comp<0.025]    <- 1
  result_comp[pvalue_comp>1-0.025]  <- -1
  result_comp[pvalue_comp<0.001]    <- 2
  result_comp[pvalue_comp>1-0.001]  <- -2

  col_comp <-rep("black", m)
  col_comp[abs(result_comp)==1]   <- "blue"
  col_comp[abs(result_comp)==2]   <- "red"


  result_comp<-"Normal"
  result_diag<-"Normal"


  result_diag                       <-  rep("Normal", m)
  result_diag[pvalue_diag<0.025]    <-  "Alert"
  result_diag[pvalue_diag>1-0.025]  <- "Better than expected"
  result_diag[pvalue_diag<0.001]    <-  "Alarm"
  result_diag[pvalue_diag>1-0.001]  <- "Substantially better than expected"


  # New plot

  #Convert to survival rather than mortality


  a<-logit(proportion_overall_ra)
  risk <- expit(u+a)
  s<-sqrt(diag_var)
  lower <- expit(u+a+qnorm(0.025)*s)
  upper <- expit(u+a-qnorm(0.025)*s)
  result<- result_diag
  
  uid<-sprintf("%02d", as.numeric(uid))
  st1<-paste0(paste(as.character(uid), total, sep=" ("))
  uid_new<-paste0(paste0(st1,")"),sep="")
  uid_new
  
 # uid_new <- uid
  
  lower_re <- u+qnorm(0.025)*s
  upper_re <- u-qnorm(0.025)*s
  
  lower_re_h <- u+qnorm(0.001)*s
  upper_re_h <- u-qnorm(0.001)*s
  
  
  survival_ra<-1-risk
  survival <- 1-proportion
  lower2<-1-upper
  upper2<-1-lower
  bench2<-proportion_overall
  bench=1-proportion_overall_ra
  survival_pred <- 1-pred

  total

  lower2[total<n_min] = survival_ra[total<n_min]
  upper2[total<n_min] = survival_ra[total<n_min]
  result[total<n_min] = "Normal"


  #Subset for demonstration

  #uid_new <- uid_new[40:56]
  #survival <- survival[40:56]
  #survival_ra <- survival_ra[40:56]
  #survival_pred <- survival_pred[40:56]
  #proportion <- proportion[40:56]
  #lower2 <- lower2[40:56]
  #upper2 <- upper2[40:56]
  #result <-result[40:56]
  #diag_se <- diag_se[40:56]
  

  

  forforest <- data.frame(rep(uid_new,3),c(survival_ra,survival,survival_pred), c(rep("Risk-Adjusted (model)",length(survival_ra)),rep("Observed",length(survival_ra)),rep("Predicted",length(survival_ra))),
                          c(lower2,proportion,proportion),c(upper2,proportion,proportion), rep(result,3),rep(diag_se,3),rep(total,3))
  names(forforest)=c("uid_new","risk","type","lower","upper","result","SE","total")


  threshold <- data.frame(y = c(1-proportion_overall_ra), name = c("bar"))
  threshold <- data.frame(y = c(1-proportion_overall), name = c("bar"))

  mycolours <- brewer.pal(5,"Set1")
  mycolours[1]="#E41A1C"
  mycolours[2]="#9932CC"
  mycolours[3]="#377EB8"
  mycolours[4]="#000001"
  mycolours[5]="#008000"
  


  forforest$result

  forforest$result2<-as.character(forforest$result)
  forforest$result2[1:5]<-c("Alarm","Alert","Better than expected","Normal","Substantially better than expected")
  forforest$result2<-as.factor(forforest$result2)
  names(mycolours) <- levels(forforest$result2)
  #names(mycolours) <- levels(forforest_new2$result)
  mycolours

  colScale <- scale_colour_manual(name = "result",values = mycolours)
  stroke <- ifelse(result!="Normal", 2,1)
  size   <- ifelse(result!="Normal", 2,2)
  size_l   <- ifelse(result!="Normal", 0.6,0.5)
  
  
  
  fp<- ggplot(data=forforest%>%filter(type!='Risk-Adjusted (model)'),
                aes(x=uid_new, y=1-risk, ymin=1-lower, ymax=1-upper,col=result, shape=type,size=total)) +
    geom_point(size=2, stroke=rep(stroke,2)) +
   #geom_errorbar(aes(ymin=1-lower, ymax=1-upper, width=0)) +
    scale_shape_manual(values = c(0, 4, 19)) +
    guides(color=guide_legend("Outlier Status")) +
    # ggtitle("Procedure-level analysis")+
    guides(shape = guide_legend(override.aes = list(shape = c(0, 19))))+
    guides(shape=guide_legend("Mortality")) +
    scale_y_continuous(labels = scales::percent, limits=c(0,max(risk)) ) +
    geom_hline(aes(yintercept = bench2, linetype=""),data = threshold) +
    scale_linetype_manual(name = "Population average",values = c(2)) +
    coord_flip() +  # flip coordinates (puts labels on y axis)
    scale_x_discrete(limits = rev(levels(as.factor(forforest$uid_new)))) +
    xlab(xlab) + ylab(ylab) +
    ggtitle(title) +
    #theme_bw() +
    theme(plot.title = element_text(hjust = 0.5))+
    theme(axis.text=element_text(size=12))+
    theme(axis.title=element_text(size=12))+
    theme(legend.title = element_text(size = 11),
          legend.text = element_text( size = 11))+
    theme(axis.text.y = element_text(hjust = 1, size=10))+
    theme(axis.text.x = element_text(hjust = 1, size=10))+
    theme(legend.position="bottom", legend.direction="vertical") +
    theme(panel.background = element_blank(),
        axis.line = element_line(colour = "black"),
        panel.grid.minor.y = element_line(size = (0.2), colour="black"))+
  theme(panel.grid.major.y = element_line(colour = "grey97"))  +
     labs(colour = "Outlier Status", shape = "Mortality")+
    guides(shape = guide_legend(order = 1))+
    theme(axis.text.y = element_text(hjust=0))


  plot_forest <- fp + colScale
  plot_forest

  forforest_re <- data.frame(rep(uid_new,1),u,lower_re, upper_re , lower_re_h, upper_re_h, result, diag_se,total)
  names(forforest_re)=c("uid_new","u","lower","upper", "lower_h","upper_h","result","SE","total")
  
  fp_re<- ggplot(data=forforest_re,
              aes(x=uid_new, y=u, ymin=lower, ymax=upper,col=result,size=total)) +
    geom_point(size=2, stroke=stroke) +
    geom_errorbar(aes(ymin=lower_h, ymax=upper_h), width=0,size=0.8, color="grey") +
    geom_errorbar(aes(ymin=lower, ymax=upper), width=0, size=0.8) +
    guides(color=guide_legend("Outlier Status")) +
    # ggtitle("Procedure-level analysis")+
    guides(shape = guide_legend(override.aes = list(shape = c(0, 19))))+
    guides(shape=guide_legend("Mortality")) +
    scale_y_continuous(limits=c(min(lower_re_h)-0.1,max(upper_re_h)) ) +
    geom_hline(aes(yintercept = 0, linetype=""),data = threshold) +
    scale_linetype_manual(name = "Population average",values = c(2)) +
    coord_flip() +  # flip coordinates (puts labels on y axis)
    scale_x_discrete(limits = rev(levels(as.factor(forforest$uid_new)))) +
    ylab("Deviation from average (95% and 99.8% Intervals)\n Log-odds scale") + xlab("Unit") +
    ggtitle("Outlier detection\n") +
    #theme_bw() +
    theme(plot.title = element_text(hjust = 0.5))+
    theme(axis.text=element_text(size=12))+
    theme(axis.title=element_text(size=12))+
    theme(legend.title = element_text(size = 11),
          legend.text = element_text( size = 11))+
    theme(axis.text.y = element_text(hjust = 1, size=10))+
    theme(axis.text.x = element_text(hjust = 1, size=10))+
    theme(legend.position="none", legend.direction="vertical")+
    theme(panel.background = element_blank(),
          axis.line.x = element_line(colour = "black"), axis.title.y = element_blank(),axis.text.y = element_blank(), 
          axis.ticks.y = element_blank() )+ 
    #theme(panel.grid.major.y = element_line(colour = "grey95")) +
    guides(col=FALSE)+
    annotate("text",y=min(forforest_re$lower_h),x=median(nrow(forforest_re)),label="95%",hjust=0.5) +
    annotate("text",y=min(forforest_re$lower_h),x=median(nrow(forforest_re))-1,label="99.8%") + 
    annotate("segment", 
             y=min(forforest_re$lower_h)+0.14,
             yend=min(forforest_re$lower_h)+0.24,  
             x=median(nrow(forforest_re)),
             xend=median(nrow(forforest_re)), color="black",size=0.8) +
    annotate("segment", 
             y=min(forforest_re$lower_h)+0.14,
             yend=min(forforest_re$lower_h)+0.24,     
             x=median(nrow(forforest_re))-1,
             xend=median(nrow(forforest_re))-1, color="grey",size=0.8) +theme(axis.title.y = element_blank(),  axis.text.y = element_blank(), axis.ticks = element_blank(), 
          panel.grid.major = element_blank(), panel.grid.minor = element_blank(), panel.background = element_blank())+
    theme(legend.position = "none", panel.grid = element_blank())+ theme(panel.grid.major.y = element_line(colour = "grey97"))  
  
  
  plot_forest_re <- fp_re + colScale
  plot_forest_re
  
 # which(forforest_re$lower_h==max(forforest_re$lower_h))
  
  
  
  figure<- ggarrange(plot_forest, plot_forest_re, widths=c(1,1),
                     ncol = 2, nrow =1,common.legend=TRUE,legend="bottom")
  
  figure
  
  
  width=upper-lower
  total
  
  plot(total, width)
  plot(proportion, width)
  plot(total, u)
  
  write.dta(forforest_re,"acs")
  
  
  

  result_diag                       <-  rep(0, m)
  result_diag[pvalue_diag<0.025]    <-  1
  result_diag[pvalue_diag>1-0.025]  <- -1
  result_diag[pvalue_diag<0.001]    <-  2
  result_diag[pvalue_diag>1-0.001]  <- -2

  col_diag <-rep("black", m)
  col_diag[abs(result_diag)==1]   <- "blue"
  col_diag[abs(result_diag)==2]   <- "red"


  b<-1
  if (se=="diag"){

    #Plot 1: Experimental Funnel plot for patient-level data based on precision
    s <- sqrt(diag_var)
    precision <- 1/s

    a<-logit(proportion_overall)

    ucl95  <- expit(a + qnorm(1-0.025/b)*s)
    lcl95  <- expit(a - qnorm(1-0.025/b)*s)
    ucl998 <- expit(a + qnorm(1-0.001/b)*s)
    lcl998 <- expit(a - qnorm(1-0.001/b)*s)
    risk <-expit(u+a)

    if (win==FALSE) title <-  "Random Effects Funnel - Diagnostic SE (Patient-Level)" else
                    title <-  "Random Effects Funnel (Winsorised) - Diagnostic SE (Patient-Level)"
    ylab  <-  "Risk-Adjusted Survival"
    xlab  <-  "Precision"
    ylim  <- c(0,max(ucl998))
    xlim  <- c(0,max(precision))

    #Turn everything to survival
    #survival_overall <- 1-proportion_overall
    #lo95 <- 1-lo95
    #up95 <- 1-up95
    #lo998 <- 1-lo998
    #up998 <- 1-up998
    #risk<-1-risk

    #if (plot==TRUE) {

    #plot (precision, risk,lty=1,ylim=ylim, xlab=xlab,ylab=ylab,
    #      type="n", main=title)
    #points (precision, risk , pch=16,col=col_diag)
    #lines (sort(precision), rep(proportion_overall,length(precision)), lty=2)
    #lines (sort(precision),sort(lcl95),  lty=2, col="blue")
    #lines (sort(precision),sort(ucl95,decreasing=TRUE),  lty=2, col="blue")
    #lines (sort(precision),sort(lcl998), lty=2, col="red")
    #lines (sort(precision),sort(ucl998,decreasing=TRUE), lty=2, col="red")

    #legend(quantile(precision,p=0.92),ylim[2],lty=c(0,2,2), col=c("black","red","blue"),legend=c("Prediction limits\n","95%","99.8%"))

    #if (length(precision[abs(result_diag)==1])>0) text(precision[abs(result_diag)==1],risk[abs(result_diag)==1], labels=uid[abs(result_diag)==1], col="blue",cex= 0.7, pos=3)
    #if (length(precision[abs(result_diag)==2])>0) text(precision[abs(result_diag)==2],risk[abs(result_diag)==2], labels=uid[abs(result_diag)==2], col="red",cex= 0.7, pos=3)
    #}


    out <-data.frame(uid, total, observed, expected, mr, risk, proportion,proportion_var,proportion_overall, proportion_ra, proportion_var_ra, proportion_overall_ra, pred, pred_var, pred_overall,result_diag, pvalue_diag,u)
    out <-out[,c('uid', 'total', 'observed', 'expected', 'mr','risk', 'proportion', 'proportion_ra','u','pvalue_diag', 'result_diag' )]
    out$expected<-round(out$expected,2)
    out$risk<-round(out$risk,2)
    out$u<-round(u,3)
    out$pvalue_diag<-round(pvalue_diag,5)

  }


  b<-1
  if (se=="comp"){

    # Plot 1: Experimental Funnel plot for patient-level data based on precision


    a<-logit(proportion_overall)
    s <- sqrt(comp_var)
    precision <- 1/s
    ucl95  <- expit(a + qnorm(1-0.025/b)*s)
    lcl95  <- expit(a - qnorm(1-0.025/b)*s)
    ucl998 <- expit(a + qnorm(1-0.001/b)*s)
    lcl998 <- expit(a - qnorm(1-0.001/b)*s)

    risk <-expit(u+a)

    #Turn everything to survival
    #survival_overall <- 1-proportion_overall
    #lo95 <- 1-lo95
    #up95 <- 1-up95
    #lo998 <- 1-lo998
    #up998 <- 1-up998
    #risk<-1-risk


    title <-  "Random Effects Funnel - Comparative SE (Patient-Level)"
    ylab  <-  "Risk-Asjusted Survival"
    xlab  <-  "Precision"
    ylim  <- c(0,max(ucl998))
    xlim  <- c(min(precision),max(precision))


    plot (precision, risk,lty=1,ylim=ylim, xlab=xlab,ylab=ylab,
          type="n", main=title)
    points (precision, risk , pch=16,col=col_comp)
    lines (sort(precision), rep(proportion_overall,length(precision)), lty=2)
    lines (sort(precision),sort(lcl95),  lty=2, col="blue")
    lines (sort(precision),sort(ucl95,decreasing=TRUE),  lty=2, col="blue")
    lines (sort(precision),sort(lcl998), lty=2, col="red")
    lines (sort(precision),sort(ucl998,decreasing=TRUE), lty=2, col="red")

    legend(quantile(precision,p=0.92),ylim[2],lty=c(0,2,2), col=c("black","red","blue"),legend=c("Prediction limits\n","95%","99.8%"))

    if (length(precision[abs(result_comp)==1])>0) text(precision[abs(result_comp)==1],risk[abs(result_comp)==1], labels=uid[abs(result_comp)==1], col="blue",cex= 0.7, pos=3)
    if (length(precision[abs(result_comp)==2])>0) text(precision[abs(result_comp)==2],risk[abs(result_comp)==2], labels=uid[abs(result_comp)==2], col="red",cex= 0.7, pos=3)


    out <-data.frame(uid, total, observed, expected, mr, risk, proportion,proportion_var,proportion_overall, proportion_ra, proportion_var_ra, proportion_overall_ra, pred, pred_var, pred_overall,result_comp, pvalue_comp,u)
    out <-out[,c('uid', 'total', 'observed', 'expected', 'mr','risk', 'proportion', 'proportion_ra','u','pvalue_comp', 'result_comp' )]

    out$expected<-round(out$expected,2)
    out$risk<-round(out$risk,2)
    out$u<-round(u,3)
    out$pvalue_comp<-round(pvalue_comp,5)

  }
  if (summary==TRUE) View(out)
  if (plot==TRUE) print(figure)

  return(out)

}
